# Supplementary material for: Marker-Less Video Analysis of Infant Movements for Early Identification of Neurodevelopmental Disorders
Source: Diagnostics (Basel). 2025 Jan 8;15(2):136. doi: 10.3390/diagnostics15020136 (PMC11763807; doi:10.3390/diagnostics15020136)
Supplement: Supplementary file 1 [file diagnostics-15-00136-s001.zip]

Archive with 1 entries (1 files):
- diagnostics-3378852-supplementary.pdf
